# Supplementary material for: FAS: assessing the similarity between proteins using multi-layered feature architectures
Source: Bioinformatics. 2023 Apr 21;39(5):btad226. doi: 10.1093/bioinformatics/btad226 (PMC10185405; doi:10.1093/bioinformatics/btad226)
Supplement: btad226_Supplementary_Data [file btad226_supplementary_data.zip]

Archive with 3 entries (3 files):
- Dosch_SupplementaryMaterial-r1_nomark.pdf
- Dosch_Table_S3.xlsx
- Dosch_SupplData.tar.gz
