# Supplementary material for: FAS: assessing the similarity between proteins using multi-layered feature architectures
Source: Bioinformatics. 2023 Apr 21;39(5):btad226. doi: 10.1093/bioinformatics/btad226 (PMC10185405; doi:10.1093/bioinformatics/btad226)
Supplement: btad226_Supplementary_Data [file btad226_supplementary_data.zip › Dosch_Table_S3.xlsx]

## Sheet: Table S2
Table S2: Curation of 80 human-yeast ortholog pairs with substantial discrepancies between FAS and Schlicker scores ( |FAS – Schlicker| >= 0.75 )
Color coding		Ortholog assignment is reproduced by InParanoid
		Indication for neo-functionalization still conserving feature architecture
Category	Uniprot ID (Human)	Uniprot ID (Yeast)	Gene Name (Human)	Gene Name (Yeast)	Functional description (Human)	Functional description (Yeast)	InParanoid Ortholog	Protein Length (Human)	Protein Length (Yeast)	FAS Score	Schlicker Similarity	Curation (see sheet 'Categories')
FAS < Schlicker	Q5JU85	P11075	IQSEC2	SEC7	IQ motif and SEC7 domain-containing protein 2	Protein transport protein SEC7	no	1488	2009	0.23535	0.9966	Issue GO (1,2,3)
	Q7Z2Y5	Q12469	NRK	SKM1	Nik-related protein kinase	Serine/threonine-protein kinase SKM1	no	1582	655	0.19915	0.967272	Issue GO (1,2,3)
	Q008S8	P53046	ECT2L	ROM1	Epithelial cell-transforming sequence 2 oncogene-like	RHO1 GDP-GTP exchange protein 1	no	904	1155	0.156	0.9966	Issue GO (1,2)
	A0A0J9YY54	P32770	TEX13D	NRP1	Testis-expressed protein 13D	Putative RNA-binding protein involved in heterochromatin assembly	no	714	719	0.0896	0.9004	Issue GO (1,2)
	A0A0J9YWL9	P32770	TEX13C	NRP1	Putative testis-expressed protein 13C	Putative RNA-binding protein involved in heterochromatin assembly	no	993	719	0.053	0.9004	Issue GO (1,2)
	Q6ZUT3	P53046	FRMD7	ROM1	FERM domain-containing protein 7	RHO1 GDP-GTP exchange protein 1	no	714	1155	0.02558	0.7915	Issue GO (1,2,3)
	A1A4F0	Q06328	SLC66A1L	YPQ2	Putative uncharacterized protein SLC66A1L	Probable vacuolar amino acid transporter YPQ2	no	135	317	0	0.9746	Issue GO (1)
	A1A4F0	Q12010	SLC66A1L	YPQ1	Putative uncharacterized protein SLC66A1L	Probable vacuolar amino acid transporter YPQ1	no	135	308	0	0.9746	Issue GO (1,3)
	A1A4F0	P38279	SLC66A1L	RTC2	Putative uncharacterized protein SLC66A1L	Probable vacuolar amino acid transporter YPQ3	no	135	296	0	0.9746	Issue GO (1,3)
FAS > Schlicker	O94805	P32381	ACTL6B	ARP2	Actin-like protein 6B	Actin-related protein 2	no	426	391	0.97295	0.02	Issue FAS (1), Issue GO (3)
	Q8TDG2	P32381	ACTRT1	ARP2	Actin-related protein T1	Actin-related protein 2	no	376	391	0.84135	0.035	Issue FAS (1), Issue GO (3)
	Q8TDG2	P47117	ACTRT1	ARP3	Actin-related protein T1	Actin-related protein 3	no	376	449	0.8413	0.0392	Issue FAS (1), Issue GO (3)
	O94805	P47117	ACTL6B	ARP3	Actin-like protein 6B	Actin-related protein 3	no	426	449	0.97795	0.0241	Issue FAS (1), Issue GO (3)
	P63267	P80428	ACTG2	ARP4	Actin, gamma-enteric smooth muscle	Actin-related protein 4	no	376	489	0.84215	0.0415	Issue FAS (1)
	P63267	Q05123	ACTG2	ARP9	Actin, gamma-enteric smooth muscle	Actin-related protein 9	no	376	467	0.8363	0.0411	Issue FAS (1)
	Q8TDG2	Q05123	ACTRT1	ARP9	Actin-related protein T1	Actin-related protein 9	no	376	467	0.8353	0.0338	Issue FAS (1), Issue GO (3)
	P68032	Q05123	ACTC1	ARP9	Actin, alpha cardiac muscle 1	Actin-related protein 9	no	377	467	0.836	0.0717	Issue FAS (1)
	P62736	P38696	ACTA2	ARP1	Actin, aortic smooth muscle	Centractin	no	377	384	0.9989	0.1245	Issue FAS (1), Issue GO (3)
	P63267	P38696	ACTG2	ARP1	Actin, gamma-enteric smooth muscle	Centractin	no	376	384	0.9985	0.0411	Issue FAS (1), Issue GO (3)
	Q8TDG2	P38696	ACTRT1	ARP1	Actin-related protein T1	Centractin	no	376	384	0.9997	0.0338	Issue FAS (1), Issue GO (3)
	Q8IY49	Q03419	MMD2	IZH1	Monocyte to macrophage differentiation factor 2	ADIPOR-like receptor IZH1	no	270	316	0.84015	0	Issue GO (1,3)
	Q8IY49	Q12442	MMD2	IZH2	Monocyte to macrophage differentiation factor 2	ADIPOR-like receptor IZH2	no	270	317	0.9711	0	Issue GO (1,3)
	Q8IY49	Q07959	MMD2	IZH3	Monocyte to macrophage differentiation factor 2	ADIPOR-like receptor IZH3	no	270	543	0.7695	0	Issue GO (1,3)
	O95825	P38113	CRYZL1	ADH5	Quinone oxidoreductase-like protein 1	Alcohol dehydrogenase 5	no	349	351	0.9777	0.2703	Issue FAS (1), Issue GO (3)
	A6NCE7	P38182	MAP1LC3B2	ATG8	Microtubule-associated proteins 1A/1B light chain 3 beta 2	Autophagy-related protein 8	no	125	117	0.9966	0.1236	Issue FAS (1), Issue GO (3)
	Q9BY60	P38182	GABARAPL3	ATG8	Gamma-aminobutyric acid receptor-associated protein-like 3	Autophagy-related protein 8	yes	117	117	1	0.1091	Issue GO (3)
	Q9H0R8	P38182	GABARAPL1	ATG8	Gamma-aminobutyric acid receptor-associated protein-like 1	Autophagy-related protein 8	yes	117	117	1	0.224	Issue FAS (1)
	Q5TBA9	P40468	FRY	TAO3	Protein furry homolog	Cell morphogenesis protein PAG1	yes	3013	2376	0.82395	0	Issue GO (1,3)
	Q9H1U9	Q04013	SLC25A51	YHM2	Mitochondrial nicotinamide adenine dinucleotide transporter SLC25A51	Citrate/oxoglutarate carrier protein	no	297	314	0.9886	0.234	Issue FAS (1), Issue GO (3)
	Q3SY17	Q04013	SLC25A52	YHM2	Mitochondrial nicotinamide adenine dinucleotide transporter SLC25A52	Citrate/oxoglutarate carrier protein	no	297	314	0.989	0.2344	Issue FAS (1), Issue GO (3)
	Q8IWA0	P38123	WDR75	SWD3	WD repeat-containing protein 75	COMPASS component SWD3	no	830	315	0.85215	0.0456	Issue GO (1,3)
	P14927	P00128	UQCRB	QCR7	Cytochrome b-c1 complex subunit 7	Cytochrome b-c1 complex subunit 7, mitochondrial	yes	111	127	0.99115	0	Issue FAS (1), Issue GO (2,3)
	Q6YFQ2	Q01519	COX6B2	COX12	Cytochrome c oxidase subunit 6B2	Cytochrome c oxidase subunit 12, mitochondrial	yes	88	83	0.9874	0	Issue FAS (1), Issue GO (2,3)
	Q86YB7	Q08558	ECHDC2	DCI1	Enoyl-CoA hydratase domain-containing protein 2, mitochondrial	Delta(3,5)-Delta(2,4)-dienoyl-CoA isomerase	no	292	271	0.96005	0.1343	Issue FAS (1), Issue GO (3)
	Q9H0U3	P48439	MAGT1	OST3	Magnesium transporter protein 1	Dolichyl-diphosphooligosaccharide--protein glycosyltransferase subunit 3	yes	335	350	0.9784	0	Issue FAS (1), Issue GO (3)
	Q13454	P48439	TUSC3	OST3	Tumor suppressor candidate 3	Dolichyl-diphosphooligosaccharide--protein glycosyltransferase subunit 3	yes	348	350	0.9296	0	Issue FAS (1), Issue GO (3)
	P61803	P46964	DAD1	OST2	Dolichyl-diphosphooligosaccharide--protein glycosyltransferase subunit DAD1	Dolichyl-diphosphooligosaccharide--protein glycosyltransferase subunit OST2	yes	113	130	0.91195	0	Issue FAS (1), Issue GO (3)
	Q13454	Q03723	TUSC3	OST6	Tumor suppressor candidate 3	Dolichyl-diphosphooligosaccharide--protein glycosyltransferase subunit OST6	no	348	332	0.9078	0	Issue FAS (1), Issue GO (3)
	Q9H0U3	Q03723	MAGT1	OST6	Magnesium transporter protein 1	Dolichyl-diphosphooligosaccharide--protein glycosyltransferase subunit OST6	no	335	332	0.91045	0	Issue FAS (1), Issue GO (3)
	Q6NXT6	P40085	TAPT1	EMP65	Transmembrane anterior posterior transformation protein 1 homolog	Endoplasmic reticulum membrane protein 65	yes	567	556	0.7811	0	Issue GO (1,3)
	Q9P003	P53173	CNIH4	ERV14	Protein cornichon homolog 4	ER-derived vesicles protein ERV14	yes	139	138	0.90795	0	Issue FAS (1), Issue GO (3)
	O00299	P40582	CLIC1	GTT1	Chloride intracellular channel protein 1	Glutathione S-transferase 1	no	241	234	0.9938	0	Neofunctionalization
	Q8TB36	P40582	GDAP1	GTT1	Ganglioside-induced differentiation-associated protein 1	Glutathione S-transferase 1	no	358	234	0.8227	0	Neofunctionalization
	Q9Y696	Q12390	CLIC4	GTT2	Chloride intracellular channel protein 4	Glutathione S-transferase 2	no	253	233	0.9893	0.0107	Neofunctionalization
	O00299	Q12390	CLIC1	GTT2	Chloride intracellular channel protein 1	Glutathione S-transferase 2	no	241	233	0.98665	0.0119	Neofunctionalization
	Q9NZA1	Q12390	CLIC5	GTT2	Chloride intracellular channel protein 5	Glutathione S-transferase 2	no	410	233	0.95325	0.0107	Neofunctionalization
	O95833	Q12390	CLIC3	GTT2	Chloride intracellular channel protein 3	Glutathione S-transferase 2	no	236	233	0.90905	0.0107	Neofunctionalization
	Q8TB36	Q12390	GDAP1	GTT2	Ganglioside-induced differentiation-associated protein 1	Glutathione S-transferase 2	no	358	233	0.81285	0.0193	Neofunctionalization
	Q9HC38	P50107	GLOD4	GLO1	Glyoxalase domain-containing protein 4	Glyoxalase I	no	313	326	0.97875	0.0197	Issue GO (1,2,3)
	Q96RL7	Q07878	VPS13A	VPS13	Intermembrane lipid transfer protein VPS13A	Intermembrane lipid transfer protein VPS13	yes	3174	3144	0.8694	0.046	Issue GO (1,2,3)
	P55851	P53320	UCP2	MTM1	Mitochondrial uncoupling protein 2	Mitochondrial carrier protein MTM1	no	309	366	0.9908	0.0217	Issue FAS (1), Issue GO (3)
	P55916	P53320	UCP3	MTM1	Mitochondrial uncoupling protein 3	Mitochondrial carrier protein MTM1	no	312	366	0.9908	0.0217	Issue FAS (1), Issue GO (3)
	Q5SVS4	P53320	SLC25A30	MTM1	Kidney mitochondrial carrier protein 1	Mitochondrial carrier protein MTM1	no	291	366	0.9889	0.0193	Issue FAS (1), Issue GO (3)
	Q9H1U9	P53320	SLC25A51	MTM1	Mitochondrial nicotinamide adenine dinucleotide transporter SLC25A51	Mitochondrial carrier protein MTM1	no	297	366	0.8292	0	Issue FAS (1), Issue GO (3)
	Q9Y619	P53320	SLC25A15	MTM1	Mitochondrial ornithine transporter 1	Mitochondrial carrier protein MTM1	no	301	366	0.8229	0	Issue FAS (1), Issue GO (3)
	Q6Q0C1	P53320	SLC25A47	MTM1	Solute carrier family 25 member 47	Mitochondrial carrier protein MTM1	no	308	366	0.8199	0	Issue FAS (1), Issue GO (3)
	Q8N413	P53320	SLC25A45	MTM1	Solute carrier family 25 member 45	Mitochondrial carrier protein MTM1	no	288	366	0.8103	0	Issue FAS (1), Issue GO (3)
	Q9H1K4	P53320	SLC25A18	MTM1	Mitochondrial glutamate carrier 2	Mitochondrial carrier protein MTM1	no	315	366	0.8093	0.0195	Issue FAS (1), Issue GO (3)
	O95258	P53320	SLC25A14	MTM1	Brain mitochondrial carrier protein 1	Mitochondrial carrier protein MTM1	no	325	366	0.7872	0	Issue FAS (1), Issue GO (3)
	Q3SY17	P53320	SLC25A52	MTM1	Mitochondrial nicotinamide adenine dinucleotide transporter SLC25A52	Mitochondrial carrier protein MTM1	no	297	366	0.82935	0	Issue FAS (1), Issue GO (3)
	Q9BSK2	P53320	SLC25A33	MTM1	Solute carrier family 25 member 33	Mitochondrial carrier protein MTM1	no	321	366	0.818	0	Issue FAS (1), Issue GO (3)
	Q5H9E4	P53320	SLC25A53	MTM1	Solute carrier family 25 member 5	Mitochondrial carrier protein MTM1	no	307	366	0.8155	0	Issue FAS (1), Issue GO (3)
	Q96CQ1	P53320	SLC25A36	MTM1	Solute carrier family 25 member 36	Mitochondrial carrier protein MTM1	no	311	366	0.81535	0	Issue FAS (1), Issue GO (3)
	P20941	Q04004	PDC	PLP1	Phosducin	Phosducin-like protein 1	no	246	230	0.8169	0	Issue GO (1,2,3)
	Q8IUQ0	Q06705	CLVS1	CSR1	Clavesin-1	Phosphatidylinositol transfer protein CSR1	no	354	408	0.9069	0	Issue GO (1,3)
	P12271	Q06705	RLBP1	CSR1	Retinaldehyde-binding protein 1	Phosphatidylinositol transfer protein CSR1	no	317	408	0.90065	0	Issue GO (1,3)
	Q8N5M1	P22135	ATPAF2	ATPAF2	ATP synthase mitochondrial F1 complex assembly factor 2	Protein ATP12, mitochondrial	yes	289	325	0.9647	0.2067	Issue FAS (1), Issue GO (3)
	Q8N9T8	P42846	KRI1	KRI1	Protein KRI1 homolog	Protein KRI1	yes	703	591	0.9674	0.0611	Issue GO (1,2,3)
	O15503	P53898	INSIG1	NSG2	Insulin-induced gene 1 protein	Protein NSG2	no	277	299	0.90755	0.1301	Issue GO (1,3)
	Q14154	P39000	TUSC3	SHC1	DAP3-binding cell death enhancer 1	Protein SHC1	no	515	512	0.8734	0	Issue GO (1,3)
	Q96KR6	P37293	FAM210B	NAT2	Protein FAM210B, mitochondrial	Putative N-terminal acetyltransferase 2	no	192	288	0.8817	0	Issue GO (1,3)
	Q58DX5	Q08693	NAALADL2	TRE2	Inactive N-acetylated-alpha-linked acidic dipeptidase-like protein 2	Putative zinc metalloprotease TRE2	no	795	809	0.9687	0.0457	Issue GO (1,2,3)
	Q9BSC4	P48234	NOL10	ENP2	Nucleolar protein 10	Ribosome biogenesis protein ENP2	yes	688	707	0.83855	0.0612	Issue GO (1,3)
	O95478	P40078	NSA2	NSA2	Ribosome biogenesis protein NSA2 homolog	Ribosome biogenesis protein NSA2	yes	260	261	0.92255	0.0612	Issue GO (1,2,3)
	Q9Y324	Q05498	FCF1	FCF1	rRNA-processing protein FCF1 homolog	rRNA-processing protein FCF1	yes	198	189	0.9156	0.0338	Issue GO (1,2,3)
	Q15005	Q04969	SPCS2	SPC2	Signal peptidase complex subunit 2	Signal peptidase complex subunit 2	no	226	178	0.8457	0	Issue GO (1,2,3)
	Q5TAP6	Q04500	UTP14C	UTP14	U3 small nucleolar RNA-associated protein 14 homolog C	U3 small nucleolar RNA-associated protein 14	yes	766	899	0.8978	0.0547	Issue GO (1,2,3)
	Q8NI36	Q06078	WDR36	UTP21	WD repeat-containing protein 36	U3 small nucleolar RNA-associated protein 21	yes	951	939	0.97915	0.0612	Issue GO (1,2,3)
	O15213	P40055	WDR46	UTP7	WD repeat-containing protein 46	U3 small nucleolar RNA-associated protein 7	yes	610	554	0.8972	0.0611	Issue GO (1,2,3)
	Q9UP52	P47161	TFR2	VPS70	Transferrin receptor protein 2	Vacuolar protein sorting-associated protein 70	no	801	811	0.98375	0.0179	Issue GO (1,2,3)

## Sheet: Categories
Possible Reasons for FAS/Schlicker difference Categories
Issue-GO
These are pairs where the GO term assignments either do not reflect the actual functions of the protein, or are too unspecific to capture functional differences between the compared proteins. This conclusion can be based on any combination of the following three observations:
1. The feature architecture indicates that the protein cannot exert the molecular function that is indicated by the assigned GO terms
2. Protein descriptions and additional functional annotations provided on the corresponding Uniprot pages are at odds with the conclusion about the extent of functional equivalence suggested by the Schlicker Score
3. The semantic similarities of the term assignments for the sub-ontologies 'Biological Process' and/or 'Cellular Component' differ substantially from that of the 'Molecular Function' term assignments
Issue-FAS
Feature architectures of the two proteins do not carry a sufficient amount of information to differentiate functionally diverged homologs. This aspect is particularly problematic if members of a gene family assume a wide range of different functions. The Actin family is a prominent example. P63267 resembles ACTH_HUMAN, an actin that is present in gamma-enteric smooth muscles. P38696, the yeast Ce…
